# Supplementary material for: Biomolecular Characterization of Trichomonas vaginalis from Spain: Evaluating Genetic Correlation with Drug Resistance and Endobionts
Source: Biology (Basel). 2025 May 27;14(6):618. doi: 10.3390/biology14060618 (PMC12189323; doi:10.3390/biology14060618)
Supplement: Supplementary file 1 [file biology-14-00618-s001.zip]

Archive with 1 entries (1 files):
- biology-3557853-supplementary.pdf
